# Supplementary material for: GelMA/PEDOT:PSS Composite Conductive Hydrogel-Based Generation and Protection of Cochlear Hair Cells through Multiple Signaling Pathways
Source: Biomolecules. 2024 Jan 11;14(1):95. doi: 10.3390/biom14010095 (PMC10812993; doi:10.3390/biom14010095)
Supplement: Supplementary file 1 [file biomolecules-14-00095-s001.zip]

Archive with 6 entries (5 files):
- biomolecules-2742203-supplementary.pdf
- Video S1 - 10% GelMA.mp4
- Video S2 - 7% GelMA.mp4
- __MACOSX/
- __MACOSX/._Video S1 - 10% GelMA.mp4
- __MACOSX/._Video S2 - 7% GelMA.mp4
